# Supplementary material for: Blockchain support for execution, monitoring and discovery of inter-organizational business processes
Source: PeerJ Comput Sci. 2021 Sep 29;7:e731. doi: 10.7717/peerj-cs.731 (PMC8507485; doi:10.7717/peerj-cs.731)
Supplement: Supplemental Information 1 — URL of software tool [file peerj-cs-07-731-s001.txt]

https://github.com/amolina-97/IOBPBC/tree/master/Simulator%20project
